# Supplementary material for: Functional Characterization of β-Glucuronidase Genes Involved in Baicalein Biosynthesis from Scutellaria baicalensis Based on Transcriptome Analysis
Source: Int J Mol Sci. 2025 Feb 20;26(5):1793. doi: 10.3390/ijms26051793 (PMC11898752; doi:10.3390/ijms26051793)
Supplement: Supplementary file 1 [file ijms-26-01793-s001.zip]

Archive with 1 entries (1 files):
- ijms-3434099-supplementary.pdf
